# Supplementary material for: Inducing Biomechanical Heterogeneity in Brain Tumor Modeling by MR Elastography: Effects on Tumor Growth, Vascular Density and Delivery of Therapeutics
Source: Cancers (Basel). 2022 Feb 10;14(4):884. doi: 10.3390/cancers14040884 (PMC8870149; doi:10.3390/cancers14040884)
Supplement: Supplementary file 1 [file cancers-14-00884-s001.zip]

Archive with 1 entries (1 files):
- cancers-1596073-supplementary.pdf
